# Supplementary material for: Integrated Analysis of a Ferroptosis-Related LncRNA Signature for Evaluating the Prognosis of Patients with Colorectal Cancer
Source: Genes (Basel). 2022 Jun 19;13(6):1094. doi: 10.3390/genes13061094 (PMC9223081; doi:10.3390/genes13061094)
Supplement: Supplementary file 1 [file genes-13-01094-s001.zip]

Archive with 2 entries (2 files):
- genes-1731490-supplementary.pdf
- Table S3.xlsx
