# Supplementary material for: Integrated Analysis of a Ferroptosis-Related LncRNA Signature for Evaluating the Prognosis of Patients with Colorectal Cancer
Source: Genes (Basel). 2022 Jun 19;13(6):1094. doi: 10.3390/genes13061094 (PMC9223081; doi:10.3390/genes13061094)
Supplement: Supplementary file 1 [file genes-13-01094-s001.zip › Table S3.xlsx]

## Sheet: Table S3
Table S3. The detailed clinical characteristics of colorectal cancer patients.
ID	Age	Gender	Survival status	T	N	M	Stage	Recurrence	Neoadjuvant Therapy	Group
TCGA-AZ-5407-01A-01R-1723-07	51	female	Alive	T1	N0	M0	Stage I	No	No	Training set
TCGA-AZ-4313-01A-01R-1410-07	51	female	Alive	T1	N0	M0	Stage I	No	No	Training set
TCGA-F4-6808-01A-11R-1839-07	54	female	Alive	T1	N0	M0	Stage I	No	No	Training set
TCGA-AG-A025-01A-01R-A00A-07	62	female	Alive	T1	N0	M0	Stage I	No	No	Training set
TCGA-CK-5916-01A-11R-1653-07	71	female	Dead	T1	N0	M0	Stage I	Yes	No	Training set
TCGA-AA-3875-01A-01R-0905-07	78	female	Alive	T1	N0	M0	Stage I	No	No	Training set
TCGA-AA-3877-01A-01R-1022-07	83	female	Alive	T1	N0	M0	Stage I	No	No	Training set
TCGA-AG-3742-01A-11R-1660-07	85	female	Alive	T1	N0	M0	Stage I	No	No	Training set
TCGA-AA-3667-01A-01R-0905-07	36	female	Alive	T2	N0	M0	Stage I	No	No	Training set
TCGA-CM-6166-01A-11R-1653-07	48	female	Alive	T2	N0	M0	Stage I	No	No	Training set
TCGA-AG-A008-01A-01R-A002-07	50	female	Alive	T2	N0	M0	Stage I	No	No	Training set
TCGA-D5-6898-01A-11R-1928-07	51	female	Alive	T2	N0	M0	Stage I	No	No	Training set
TCGA-AY-A71X-01A-12R-A37K-07	54	female	Alive	T2	N0	M0	Stage I	No	No	Training set
TCGA-AA-3968-01A-01R-1022-07	55	female	Alive	T2	N0	M0	Stage I	No	No	Training set
TCGA-AA-3553-01A-01R-0821-07	61	female	Alive	T2	N0	M0	Stage I	No	No	Training set
TCGA-AA-A00R-01A-01R-A002-07	64	female	Alive	T2	N0	M0	Stage I	No	No	Training set
TCGA-AA-A03J-01A-21R-A16W-07	65	female	Alive	T2	N0	M0	Stage I	No	No	Training set
TCGA-AU-6004-01A-11R-1723-07	69	female	Alive	T2	N0	M0	Stage I	No	No	Training set
TCGA-AA-3854-01A-01R-0905-07	71	female	Alive	T2	N0	M0	Stage I	No	No	Training set
TCGA-CM-6170-01A-11R-1653-07	73	female	Alive	T2	N0	M0	Stage I	No	No	Training set
TCGA-AA-A02W-01A-01R-A00A-07	73	female	Alive	T2	N0	M0	Stage I	Yes	No	Training set
TCGA-AY-A54L-01A-11R-A28H-07	74	female	Alive	T2	N0	M0	Stage I	Yes	No	Training set
TCGA-A6-2684-01A-01R-A278-07	75	female	Alive	T2	N0	M0	Stage I	Yes	No	Training set
TCGA-CM-6171-01A-11R-1653-07	77	female	Alive	T2	N0	M0	Stage I	No	No	Training set
TCGA-AA-3866-01A-01R-1022-07	78	female	Alive	T2	N0	M0	Stage I	No	No	Training set
TCGA-D5-7000-01A-11R-A32Z-07	79	female	Alive	T2	N0	M0	Stage I	No	No	Training set
TCGA-AA-3821-01A-01R-1022-07	81	female	Alive	T2	N0	M0	Stage I	No	No	Training set
TCGA-D5-6539-01A-11R-1723-07	45	female	Alive	T3	N0	M0	NA	No	No	Training set
TCGA-AA-A01Q-01A-01R-A002-07	48	female	Alive	T3	N0	M0	Stage II	No	No	Training set
TCGA-AA-3660-01A-01R-1723-07	51	female	Alive	T3	N0	M0	Stage II	No	No	Training set
TCGA-AA-3673-01A-01R-0905-07	53	female	Alive	T3	N0	M0	Stage II	No	No	Training set
TCGA-AA-3509-01A-01R-1410-07	54	female	Alive	T3	N0	M0	Stage II	No	No	Training set
TCGA-AG-4022-01A-01R-1736-07	59	female	Alive	T3	N0	M0	Stage II	No	No	Training set
TCGA-G4-6295-01A-11R-1723-07	70	female	Alive	T3	N0	M0	Stage II	No	No	Training set
TCGA-A6-2680-01A-01R-1410-07	72	female	Alive	T3	N0	M0	Stage II	No	No	Training set
TCGA-AA-3664-01A-01R-0905-07	74	female	Alive	T3	N0	M0	Stage II	No	No	Training set
TCGA-AA-3496-01A-21R-1839-07	83	female	Alive	T3	N0	M0	Stage II	No	No	Training set
TCGA-AA-3520-01A-01R-0821-07	86	female	Alive	T3	N0	M0	Stage II	No	No	Training set
TCGA-AA-3819-01A-01R-0905-07	41	female	Alive	T3	N0	M0	Stage IIA	No	No	Training set
TCGA-CA-5254-01A-21R-1839-07	42	female	Alive	T3	N0	M0	Stage IIA	No	No	Training set
TCGA-CA-5796-01A-01R-1653-07	52	female	Alive	T3	N0	M0	Stage IIA	No	No	Training set
TCGA-AF-2692-01A-01R-0821-07	54	female	Alive	T3	N0	M0	Stage IIA	Yes	No	Training set
TCGA-AA-A017-01A-01R-A00A-07	57	female	Alive	T3	N0	M0	Stage IIA	No	No	Training set
TCGA-G4-6588-01A-11R-1774-07	58	female	Alive	T3	N0	M0	Stage IIA	No	No	Training set
TCGA-F5-6861-01A-11R-1928-07	60	female	Alive	T3	N0	M0	Stage IIA	No	No	Training set
TCGA-DM-A282-01A-12R-A16W-07	60	female	Alive	T3	N0	M0	Stage IIA	No	No	Training set
TCGA-F5-6571-01A-12R-1830-07	62	female	Alive	T3	N0	M0	Stage IIA	Yes	No	Training set
TCGA-CM-5861-01A-01R-1653-07	63	female	Alive	T3	N0	M0	Stage IIA	Yes	No	Training set
TCGA-AA-3815-01A-01R-1022-07	65	female	Alive	T3	N0	M0	Stage IIA	No	No	Training set
TCGA-CM-5349-01A-21R-1723-07	68	female	Alive	T3	N0	M0	Stage IIA	No	No	Training set
TCGA-DM-A280-01A-12R-A16W-07	70	female	Dead	T3	N0	M0	Stage IIA	No	No	Training set
TCGA-DM-A0X9-01A-11R-A155-07	71	female	Alive	T3	N0	M0	Stage IIA	No	No	Training set
TCGA-DM-A28E-01A-11R-A32Y-07	72	female	Alive	T3	N0	M0	Stage IIA	No	No	Training set
TCGA-A6-2681-01A-01R-1410-07	73	female	Alive	T3	N0	M0	Stage IIA	Yes	No	Training set
TCGA-AA-3846-01A-01R-1022-07	74	female	Alive	T3	N0	M0	Stage IIA	No	No	Training set
TCGA-AA-3531-01A-01R-0821-07	75	female	Alive	T3	N0	M0	Stage IIA	No	No	Training set
TCGA-AA-3818-01A-01R-0905-07	78	female	Dead	T3	N0	M0	Stage IIA	No	No	Training set
TCGA-F4-6570-01A-11R-1774-07	78	female	Dead	T3	N0	M0	Stage IIA	No	No	Training set
TCGA-AG-3608-01A-01R-0826-07	79	female	Alive	T3	N0	M0	Stage IIA	No	No	Training set
TCGA-CK-4951-01A-01R-1410-07	79	female	Dead	T3	N0	M0	Stage IIA	Yes	No	Training set
TCGA-DM-A1D0-01A-11R-A155-07	79	female	Alive	T3	N0	M0	Stage IIA	No	No	Training set
TCGA-AA-3710-01A-01R-1022-07	80	female	Alive	T3	N0	M0	Stage IIA	No	No	Training set
TCGA-A6-5661-01B-05R-2302-07	80	female	Alive	T3	N0	M0	Stage IIA	No	No	Training set
TCGA-AU-3779-01A-01R-1723-07	80	female	Alive	T3	N0	M0	Stage IIA	No	No	Training set
TCGA-AA-3555-01A-01R-0821-07	81	female	Alive	T3	N0	M0	Stage IIA	Yes	No	Training set
TCGA-AA-3518-01A-02R-0826-07	81	female	Alive	T3	N0	M0	Stage IIA	No	No	Training set
TCGA-A6-2686-01A-01R-A32Z-07	81	female	Dead	T3	N0	M0	Stage IIA	No	No	Training set
TCGA-AA-A02R-01A-01R-A00A-07	84	female	Dead	T3	N0	M0	Stage IIA	No	No	Training set
TCGA-CM-6168-01A-11R-1653-07	84	female	Alive	T3	N0	M0	Stage IIA	No	No	Training set
TCGA-AA-3966-01A-01R-1113-07	89	female	Alive	T3	N0	M0	Stage IIA	No	No	Training set
TCGA-AA-A010-01A-01R-A089-07	46	female	Alive	T4	N0	M0	Stage IIB	No	No	Training set
TCGA-AA-3947-01A-01R-1022-07	60	female	Alive	T4	N0	M0	Stage IIB	No	No	Training set
TCGA-G4-6304-01A-11R-1928-07	66	female	Alive	T4	N0	M0	Stage IIB	Yes	No	Training set
TCGA-A6-2676-01A-01R-0826-07	75	female	Dead	T4	N0	M0	Stage IIB	No	No	Training set
TCGA-SS-A7HO-01A-21R-A37K-07	44	female	Alive	T4a	N0	M0	Stage IIB	Yes	No	Training set
TCGA-D5-6533-01A-11R-1723-07	68	female	Alive	T4b	N0	M0	NA	No	No	Training set
TCGA-AA-A02J-01A-01R-A00A-07	70	female	Dead	T3	N0	M1	Stage IV	No	No	Training set
TCGA-QL-A97D-01A-12R-A41B-07	84	female	Alive	T2	N0	MX	Stage I	No	No	Training set
TCGA-AZ-6598-01A-11R-1774-07	77	female	Dead	T3	N0	MX	Stage II	No	No	Training set
TCGA-WS-AB45-01A-11R-A41B-07	52	female	Alive	T3	N0	MX	Stage IIA	No	No	Training set
TCGA-NH-A8F7-01A-11R-A41B-07	53	female	Alive	T3	N0	MX	Stage IIA	No	No	Training set
TCGA-QG-A5YX-01A-11R-A28H-07	61	female	Alive	T3	N0	MX	Stage IIA	No	No	Training set
TCGA-NH-A50T-01A-11R-A28H-07	68	female	Alive	T3	N0	MX	Stage IIA	No	No	Training set
TCGA-CK-6747-01A-11R-1839-07	87	female	Alive	T3	N0	MX	Stage IIA	No	No	Training set
TCGA-A6-2679-01A-02R-1410-07	73	female	Alive	T3	N0	NA	Stage IIB	No	No	Training set
TCGA-AA-3678-01A-01R-0905-07	60	female	Alive	T2	N1	M0	Stage III	No	No	Training set
TCGA-AA-A01X-01A-21R-A083-07	80	female	Alive	T2	N1	M0	Stage III	Yes	No	Training set
TCGA-AZ-6608-01A-11R-1839-07	55	female	Dead	T2	N1	M0	Stage IIIA	No	No	Training set
TCGA-DY-A1H8-01A-21R-A155-07	77	female	Dead	T2	N1	M0	Stage IIIA	No	No	Training set
TCGA-CK-4948-01B-11R-1653-07	45	female	Alive	T3	N1	M0	Stage III	No	No	Training set
TCGA-AA-A01S-01A-21R-A083-07	47	female	Alive	T3	N1	M0	Stage III	No	No	Training set
TCGA-AG-A020-01A-21R-A083-07	57	female	Alive	T3	N1	M0	Stage III	No	No	Training set
TCGA-AA-A01T-01A-21R-A16W-07	63	female	Alive	T3	N1	M0	Stage III	No	No	Training set
TCGA-G4-6307-01A-11R-1723-07	37	female	Alive	T3	N1	M0	Stage IIIB	No	No	Training set
TCGA-G4-6309-01A-21R-1839-07	40	female	Alive	T3	N1	M0	Stage IIIB	Yes	No	Training set
TCGA-A6-2678-01A-01R-0821-07	43	female	Alive	T3	N1	M0	Stage IIIB	No	No	Training set
TCGA-AG-A00C-01A-01R-A002-07	49	female	Alive	T3	N1	M0	Stage IIIB	No	No	Training set
TCGA-F4-6460-01A-11R-1774-07	51	female	Dead	T3	N1	M0	Stage IIIB	Yes	No	Training set
TCGA-AA-3860-01A-02R-0905-07	53	female	Alive	T3	N1	M0	Stage IIIB	No	No	Training set
TCGA-EI-6512-01A-11R-1736-07	64	female	Alive	T3	N1	M0	Stage IIIB	No	No	Training set
TCGA-AG-3885-01A-01R-0905-07	71	female	Alive	T3	N1	M0	Stage IIIB	No	No	Training set
TCGA-A6-2672-01A-01R-0826-07	82	female	Alive	T3	N1	M0	Stage IIIB	No	No	Training set
TCGA-AA-3949-01A-01R-1022-07	87	female	Alive	T3	N1	M0	Stage IIIB	No	No	Training set
TCGA-CK-4947-01B-11R-1653-07	46	female	Alive	T4	N1	M0	Stage IIIB	Yes	No	Training set
TCGA-A6-A566-01A-11R-A28H-07	55	female	Dead	T4	N1	M0	Stage IIIB	Yes	No	Training set
TCGA-CK-6748-01A-11R-1839-07	45	female	Alive	T3	N1	M1	Stage IV	No	No	Training set
TCGA-G4-6303-01A-11R-1774-07	54	female	Dead	T3	N1	M1	Stage IV	Yes	No	Training set
TCGA-AA-3696-01A-01R-0905-07	75	female	Dead	T3	N1	M1	Stage IV	No	No	Training set
TCGA-AA-A02E-01A-01R-A00A-07	82	female	Dead	T3	N1	M1	Stage IV	No	No	Training set
TCGA-F4-6809-01A-11R-1839-07	52	female	Dead	T3	N1	M1	Stage IVA	No	No	Training set
TCGA-AZ-4614-01A-01R-1410-07	71	female	Dead	T4a	N1	M1	Stage IVA	No	No	Training set
TCGA-G4-6321-01A-11R-1723-07	60	female	Alive	T2	N1	MX	Stage III	No	No	Training set
TCGA-D5-6535-01A-11R-1723-07	80	female	Alive	T3	N1	MX	Stage IIIB	No	No	Training set
TCGA-DM-A1D8-01A-11R-A155-07	50	female	Dead	T3	N1	NA	NA	No	No	Training set
TCGA-CM-5341-01A-01R-1410-07	82	female	Alive	T2	N1a	M0	Stage IIIA	No	No	Training set
TCGA-EI-6508-01A-11R-1736-07	48	female	Alive	T3	N1a	M0	Stage IIIB	No	No	Training set
TCGA-DC-5869-01A-01R-1660-07	62	female	Alive	T3	N1a	M0	Stage IIIB	No	No	Training set
TCGA-AY-6386-01A-21R-1723-07	66	female	Alive	T3	N1a	M0	Stage IIIB	No	No	Training set
TCGA-CM-6172-01A-11R-1653-07	70	female	Alive	T3	N1a	M0	Stage IIIB	No	No	Training set
TCGA-AY-5543-01A-01R-1653-07	65	female	Alive	T3	N1a	M1	Stage IVA	No	No	Training set
TCGA-A6-6142-01A-11R-1774-07	56	female	Alive	T3	N1a	M1a	Stage IVA	Yes	No	Training set
TCGA-CM-5868-01A-01R-1653-07	59	female	Alive	T4a	N1a	M1a	Stage IVA	No	No	Training set
TCGA-QG-A5YV-01A-11R-A28H-07	64	female	Alive	T4b	N1a	MX	Stage IIIC	No	No	Training set
TCGA-CM-5863-01A-21R-1839-07	60	female	Alive	T3	N1b	M0	Stage IIIB	No	No	Training set
TCGA-D5-5538-01A-01R-1653-07	60	female	Dead	T3	N1b	M0	Stage IIIB	Yes	No	Training set
TCGA-EI-6885-01A-11R-1928-07	57	female	Alive	T3	N1b	M1	Stage IV	Yes	No	Training set
TCGA-NH-A6GC-01A-12R-A41B-07	66	female	Alive	T4b	N1b	M1b	Stage IVB	No	No	Training set
TCGA-A6-6651-01A-21R-1839-07	55	female	Alive	T3	N1b	MX	Stage IIIB	No	No	Training set
TCGA-AA-3516-01A-02R-0826-07	74	female	Dead	T3	N2	M0	Stage III	No	Yes	Training set
TCGA-AA-3811-01A-01R-1022-07	84	female	Dead	T3	N2	M0	Stage III	No	No	Training set
TCGA-AY-4070-01A-01R-1113-07	50	female	Dead	T3	N2	M0	Stage IIIC	Yes	No	Training set
TCGA-DM-A0XF-01A-11R-A155-07	68	female	Dead	T3	N2	M0	Stage IIIC	No	No	Training set
TCGA-DM-A1DA-01A-11R-A155-07	71	female	Dead	T3	N2	M0	Stage IIIC	No	No	Training set
TCGA-AA-3548-01A-01R-1873-07	71	female	Alive	T3	N2	M0	Stage IIIC	No	No	Training set
TCGA-AA-A01K-01A-01R-A00A-07	74	female	Alive	T3	N2	M0	Stage IIIC	No	No	Training set
TCGA-AF-2690-01A-02R-1736-07	76	female	Dead	T3	N2	M0	Stage IIIC	No	No	Training set
TCGA-AA-3844-01A-01R-1022-07	78	female	Alive	T3	N2	M0	Stage IIIC	Yes	No	Training set
TCGA-AA-3848-01A-01R-0905-07	82	female	Dead	T3	N2	M0	Stage IIIC	No	No	Training set
TCGA-CK-4952-01A-01R-1723-07	48	female	Alive	T4	N2	M0	Stage IIIC	No	No	Training set
TCGA-AA-3692-01A-01R-0905-07	47	female	Dead	T3	N2	M1	Stage IV	Yes	No	Training set
TCGA-G4-6297-01A-11R-1723-07	55	female	Alive	T3	N2	M1	Stage IV	Yes	No	Training set
TCGA-AA-3870-01A-01R-1022-07	71	female	Alive	T3	N2	M1	Stage IV	No	No	Training set
TCGA-DM-A285-01A-11R-A16W-07	71	female	Dead	T3	N2	M1	Stage IV	No	No	Training set
TCGA-AA-A02H-01A-01R-A089-07	74	female	Dead	T3	N2	M1	Stage IV	No	No	Training set
TCGA-G4-6314-01A-11R-1723-07	76	female	Alive	T3	N2	M1	Stage IV	Yes	No	Training set
TCGA-AZ-4616-01A-21R-1839-07	82	female	Dead	T3	N2	M1	Stage IV	No	No	Training set
TCGA-AG-A023-01A-01R-A00A-07	62	female	Dead	T4	N2	M1	Stage IV	Yes	No	Training set
TCGA-AA-3680-01A-01R-0905-07	67	female	Dead	T4	N2	M1	Stage IV	No	No	Training set
TCGA-AA-3662-01A-01R-1723-07	80	female	Alive	T4	N2	M1	Stage IV	No	No	Training set
TCGA-A6-A565-01A-31R-A28H-07	34	female	Dead	T3	N2	MX	Stage IIIC	Yes	No	Training set
TCGA-F4-6459-01A-11R-1774-07	61	female	Dead	T3	N2a	M0	Stage IIIB	No	No	Training set
TCGA-CM-6167-01A-11R-1653-07	57	female	Alive	T3	N2b	M0	Stage IIIC	No	No	Training set
TCGA-5M-AAT6-01A-11R-A41B-07	40	female	Dead	T4a	N2b	M1a	Stage IV	Yes	No	Training set
TCGA-QG-A5YW-01A-11R-A28H-07	55	female	Alive	T3	N2b	MX	Stage IIIC	No	No	Training set
TCGA-NH-A6GB-01A-11R-A37K-07	71	female	Alive	T3	N2b	MX	Stage IIIC	No	No	Training set
TCGA-CI-6623-01B-11R-1830-07	44	male	Alive	T1	N0	M0	Stage I	No	No	Training set
TCGA-CM-6163-01A-11R-1653-07	74	male	Alive	T1	N0	M0	Stage I	No	No	Training set
TCGA-AA-A00W-01A-01R-A002-07	80	male	Alive	T1	N0	M0	Stage I	No	No	Training set
TCGA-G4-6306-01A-11R-1774-07	71	male	Alive	T2	N0	M0	NA	No	No	Training set
TCGA-AG-A002-01A-01R-A002-07	35	male	Alive	T2	N0	M0	Stage I	No	No	Training set
TCGA-F4-6856-01A-11R-1928-07	45	male	Alive	T2	N0	M0	Stage I	No	No	Training set
TCGA-D5-6530-01A-11R-1723-07	53	male	Alive	T2	N0	M0	Stage I	No	No	Training set
TCGA-AA-3526-01A-02R-A32Z-07	57	male	Alive	T2	N0	M0	Stage I	No	No	Training set
TCGA-D5-6923-01A-11R-A32Z-07	57	male	Alive	T2	N0	M0	Stage I	No	No	Training set
TCGA-AA-A01V-01A-23R-A083-07	59	male	Alive	T2	N0	M0	Stage I	No	No	Training set
TCGA-F4-6569-01A-11R-1774-07	60	male	Alive	T2	N0	M0	Stage I	No	No	Training set
TCGA-CM-5864-01A-01R-1653-07	60	male	Alive	T2	N0	M0	Stage I	No	No	Training set
TCGA-CM-4746-01A-01R-1410-07	61	male	Alive	T2	N0	M0	Stage I	No	No	Training set
TCGA-QG-A5Z2-01A-11R-A28H-07	61	male	Alive	T2	N0	M0	Stage I	No	No	Training set
TCGA-A6-6138-01A-11R-1774-07	61	male	Alive	T2	N0	M0	Stage I	No	No	Training set
TCGA-AG-3878-01A-02R-0905-07	64	male	Alive	T2	N0	M0	Stage I	No	No	Training set
TCGA-D5-6540-01A-11R-1723-07	66	male	Alive	T2	N0	M0	Stage I	No	No	Training set
TCGA-AA-3544-01A-01R-1873-07	68	male	Alive	T2	N0	M0	Stage I	No	No	Training set
TCGA-AA-A00D-01A-01R-A002-07	70	male	Alive	T2	N0	M0	Stage I	No	No	Training set
TCGA-AA-3855-01A-01R-1022-07	72	male	Alive	T2	N0	M0	Stage I	No	No	Training set
TCGA-AA-A02Y-01A-43R-A32Y-07	73	male	Alive	T2	N0	M0	Stage I	No	No	Training set
TCGA-AA-3986-01A-02R-1022-07	73	male	Alive	T2	N0	M0	Stage I	No	No	Training set
TCGA-AA-A01I-01A-02R-A089-07	76	male	Alive	T2	N0	M0	Stage I	No	No	Training set
TCGA-AG-A02X-01A-01R-A00A-07	77	male	Alive	T2	N0	M0	Stage I	No	No	Training set
TCGA-AA-3506-01A-01R-1410-07	77	male	Alive	T2	N0	M0	Stage I	No	No	Training set
TCGA-AA-3556-01A-01R-0821-07	78	male	Alive	T2	N0	M0	Stage I	No	No	Training set
TCGA-AA-3495-01A-01R-1410-07	79	male	Alive	T2	N0	M0	Stage I	No	No	Training set
TCGA-AA-3530-01A-01R-1022-07	80	male	Alive	T2	N0	M0	Stage I	No	No	Training set
TCGA-CM-6676-01A-11R-1839-07	82	male	Alive	T2	N0	M0	Stage I	No	No	Training set
TCGA-A6-5659-01A-01R-A278-07	82	male	Alive	T2	N0	M0	Stage I	No	No	Training set
TCGA-AA-3663-01A-01R-1723-07	42	male	Alive	T3	N0	M0	Stage II	No	No	Training set
TCGA-AG-3575-01A-01R-0821-07	51	male	Alive	T3	N0	M0	Stage II	No	No	Training set
TCGA-DT-5265-01A-21R-1830-07	51	male	Alive	T3	N0	M0	Stage II	No	No	Training set
TCGA-AG-A02N-01A-11R-A083-07	67	male	Alive	T3	N0	M0	Stage II	No	No	Training set
TCGA-AA-A029-01A-01R-A00A-07	67	male	Alive	T3	N0	M0	Stage II	No	No	Training set
TCGA-AZ-6601-01A-11R-1774-07	68	male	Dead	T3	N0	M0	Stage II	Yes	No	Training set
TCGA-AA-A01Z-01A-11R-A083-07	68	male	Alive	T3	N0	M0	Stage II	Yes	No	Training set
TCGA-AA-3655-01A-02R-1723-07	68	male	Alive	T3	N0	M0	Stage II	No	No	Training set
TCGA-AA-3685-01A-02R-A32Z-07	69	male	Alive	T3	N0	M0	Stage II	No	No	Training set
TCGA-AA-3510-01A-01R-1410-07	70	male	Alive	T3	N0	M0	Stage II	No	No	Training set
TCGA-AA-3864-01A-01R-1022-07	71	male	Alive	T3	N0	M0	Stage II	No	No	Training set
TCGA-AA-3489-01A-21R-1839-07	75	male	Dead	T3	N0	M0	Stage II	No	No	Training set
TCGA-AA-3715-01A-01R-0905-07	77	male	Dead	T3	N0	M0	Stage II	Yes	No	Training set
TCGA-AA-3697-01A-01R-1723-07	77	male	Alive	T3	N0	M0	Stage II	No	No	Training set
TCGA-AA-3675-01A-02R-0905-07	84	male	Alive	T3	N0	M0	Stage II	No	No	Training set
TCGA-A6-6141-01A-11R-1774-07	31	male	Alive	T3	N0	M0	Stage IIA	No	No	Training set
TCGA-CM-6674-01A-11R-1839-07	39	male	Alive	T3	N0	M0	Stage IIA	No	No	Training set
TCGA-CA-5797-01A-01R-1653-07	56	male	Alive	T3	N0	M0	Stage IIA	No	No	Training set
TCGA-CA-6717-01A-11R-1839-07	57	male	Alive	T3	N0	M0	Stage IIA	No	No	Training set
TCGA-CM-4752-01A-01R-1410-07	58	male	Alive	T3	N0	M0	Stage IIA	No	No	Training set
TCGA-EI-6882-01A-11R-1928-07	59	male	Alive	T3	N0	M0	Stage IIA	No	No	Training set
TCGA-AA-3856-01A-01R-0905-07	59	male	Alive	T3	N0	M0	Stage IIA	No	No	Training set
TCGA-EI-6507-01A-11R-1736-07	60	male	Alive	T3	N0	M0	Stage IIA	No	No	Training set
TCGA-AA-3517-01A-01R-0821-07	60	male	Alive	T3	N0	M0	Stage IIA	Yes	No	Training set
TCGA-AG-3898-01A-01R-1119-07	61	male	Alive	T3	N0	M0	Stage IIA	No	No	Training set
TCGA-AZ-4315-01A-01R-1410-07	61	male	Alive	T3	N0	M0	Stage IIA	No	No	Training set
TCGA-A6-3810-01B-04R-A277-07	62	male	Alive	T3	N0	M0	Stage IIA	No	No	Training set
TCGA-AA-A01G-01A-01R-A002-07	63	male	Alive	T3	N0	M0	Stage IIA	No	No	Training set
TCGA-AA-3532-01A-01R-0821-07	63	male	Alive	T3	N0	M0	Stage IIA	No	No	Training set
TCGA-AG-3894-01A-01R-1119-07	65	male	Alive	T3	N0	M0	Stage IIA	No	No	Training set
TCGA-AA-3956-01A-02R-1022-07	65	male	Alive	T3	N0	M0	Stage IIA	No	No	Training set
TCGA-DM-A0XD-01A-12R-A155-07	65	male	Dead	T3	N0	M0	Stage IIA	Yes	No	Training set
TCGA-AA-A00E-01A-01R-A002-07	65	male	Alive	T3	N0	M0	Stage IIA	No	No	Training set
TCGA-CA-6716-01A-11R-1839-07	65	male	Alive	T3	N0	M0	Stage IIA	No	No	Training set
TCGA-AA-3970-01A-01R-1022-07	65	male	Alive	T3	N0	M0	Stage IIA	No	No	Training set
TCGA-AA-3841-01A-01R-0905-07	66	male	Alive	T3	N0	M0	Stage IIA	No	No	Training set
TCGA-AA-A00L-01A-01R-A002-07	66	male	Alive	T3	N0	M0	Stage IIA	No	No	Training set
TCGA-AA-3522-01A-01R-0821-07	67	male	Alive	T3	N0	M0	Stage IIA	No	No	Training set
TCGA-CM-6169-01A-11R-1653-07	67	male	Alive	T3	N0	M0	Stage IIA	No	No	Training set
TCGA-D5-6930-01A-11R-1928-07	67	male	Alive	T3	N0	M0	Stage IIA	No	No	Training set
TCGA-AG-A00Y-01A-02R-A002-07	68	male	Alive	T3	N0	M0	Stage IIA	Yes	No	Training set
TCGA-AG-3887-01A-01R-1119-07	68	male	Alive	T3	N0	M0	Stage IIA	Yes	No	Training set
TCGA-DM-A1DB-01A-11R-A155-07	68	male	Dead	T3	N0	M0	Stage IIA	No	No	Training set
TCGA-D5-6529-01A-11R-1774-07	69	male	Alive	T3	N0	M0	Stage IIA	Yes	No	Training set
TCGA-D5-6932-01A-11R-1928-07	69	male	Alive	T3	N0	M0	Stage IIA	No	No	Training set
TCGA-CM-4743-01A-01R-1723-07	69	male	Alive	T3	N0	M0	Stage IIA	No	No	Training set
TCGA-AA-A00Z-01A-01R-A002-07	70	male	Alive	T3	N0	M0	Stage IIA	No	No	Training set
TCGA-EF-5831-01A-01R-1660-07	72	male	Alive	T3	N0	M0	Stage IIA	No	No	Training set
TCGA-AA-3561-01A-01R-0821-07	72	male	Alive	T3	N0	M0	Stage IIA	No	No	Training set
TCGA-AA-3861-01A-01R-1022-07	72	male	Alive	T3	N0	M0	Stage IIA	No	No	Training set
TCGA-D5-6536-01A-11R-1723-07	73	male	Alive	T3	N0	M0	Stage IIA	Yes	No	Training set
TCGA-D5-5540-01A-01R-1653-07	73	male	Alive	T3	N0	M0	Stage IIA	No	No	Training set
TCGA-A6-3808-01A-01R-1022-07	73	male	Alive	T3	N0	M0	Stage IIA	No	No	Training set
TCGA-DM-A28C-01A-11R-A32Y-07	74	male	Dead	T3	N0	M0	Stage IIA	Yes	No	Training set
TCGA-AA-3851-01A-01R-1022-07	74	male	Alive	T3	N0	M0	Stage IIA	No	No	Training set
TCGA-CM-6165-01A-11R-1653-07	74	male	Alive	T3	N0	M0	Stage IIA	No	No	Training set
TCGA-AG-A00H-01A-01R-A00A-07	75	male	Alive	T3	N0	M0	Stage IIA	Yes	No	Training set
TCGA-DM-A28G-01A-11R-A16W-07	75	male	Dead	T3	N0	M0	Stage IIA	No	No	Training set
TCGA-DM-A28K-01A-21R-A32Y-07	75	male	Alive	T3	N0	M0	Stage IIA	No	No	Training set
TCGA-AD-6889-01A-11R-1928-07	76	male	Dead	T3	N0	M0	Stage IIA	Yes	No	Training set
TCGA-AA-A004-01A-01R-A00A-07	76	male	Alive	T3	N0	M0	Stage IIA	No	No	Training set
TCGA-AA-A00K-01A-02R-A002-07	79	male	Alive	T3	N0	M0	Stage IIA	No	No	Training set
TCGA-A6-4105-01A-02R-1774-07	79	male	Dead	T3	N0	M0	Stage IIA	Yes	No	Training set
TCGA-AG-A011-01A-01R-A002-07	80	male	Alive	T3	N0	M0	Stage IIA	No	No	Training set
TCGA-AA-A00A-01A-01R-A002-07	80	male	Alive	T3	N0	M0	Stage IIA	No	No	Training set
TCGA-D5-6928-01A-11R-1928-07	80	male	Alive	T3	N0	M0	Stage IIA	No	No	Training set
TCGA-T9-A92H-01A-11R-A37K-07	82	male	Alive	T3	N0	M0	Stage IIA	Yes	No	Training set
TCGA-DM-A1D7-01A-11R-A155-07	82	male	Dead	T3	N0	M0	Stage IIA	Yes	No	Training set
TCGA-AA-3862-01A-01R-1022-07	82	male	Alive	T3	N0	M0	Stage IIA	No	No	Training set
TCGA-AA-3939-01A-01R-1022-07	83	male	Alive	T3	N0	M0	Stage IIA	No	No	Training set
TCGA-AA-3979-01A-01R-1022-07	84	male	Alive	T3	N0	M0	Stage IIA	No	No	Training set
TCGA-G4-6627-01A-11R-1774-07	84	male	Alive	T3	N0	M0	Stage IIA	Yes	No	Training set
TCGA-DM-A1D6-01A-21R-A155-07	88	male	Dead	T3	N0	M0	Stage IIA	No	No	Training set
TCGA-AA-3511-01A-21R-1839-07	64	male	Alive	T4	N0	M0	Stage II	Yes	No	Training set
TCGA-AG-A026-01A-01R-A00A-07	66	male	Dead	T4	N0	M0	Stage II	No	No	Training set
TCGA-CI-6622-01A-11R-1830-07	74	male	Alive	T4	N0	M0	Stage IIB	No	No	Training set
TCGA-EF-5830-01A-01R-1660-07	54	male	Alive	T4a	N0	M0	Stage IIB	No	No	Training set
TCGA-AA-3494-01A-01R-1410-07	55	male	Alive	T3	N0	M1	Stage IV	No	No	Training set
TCGA-A6-6652-01A-11R-1774-07	59	male	Alive	T3	N0	M1	Stage IVA	No	No	Training set
TCGA-A6-6648-01A-11R-1774-07	56	male	Alive	T3	N0	M1a	Stage IVA	Yes	No	Training set
TCGA-NH-A50U-01A-33R-A37K-07	42	male	Dead	T4a	N0	M1a	Stage IVA	No	No	Training set
TCGA-AD-6890-01A-11R-1928-07	65	male	Alive	T1	N0	MX	NA	No	No	Training set
TCGA-AD-A5EK-01A-11R-A28H-07	51	male	Alive	T2	N0	MX	Stage I	No	No	Training set
TCGA-CK-5912-01A-11R-1653-07	81	male	Dead	T2	N0	MX	Stage I	No	No	Training set
TCGA-AD-6963-01A-11R-1928-07	58	male	Alive	T3	N0	MX	NA	No	No	Training set
TCGA-AD-6901-01A-11R-1928-07	78	male	Dead	T3	N0	MX	NA	Yes	No	Training set
TCGA-AZ-5403-01A-01R-1653-07	43	male	Dead	T3	N0	MX	Stage II	Yes	No	Training set
TCGA-A6-2675-01A-02R-1723-07	78	male	Alive	T3	N0	MX	Stage IIA	No	No	Training set
TCGA-A6-6782-01A-11R-1839-07	82	male	Alive	T4a	N0	MX	Stage IIB	No	No	Training set
TCGA-G4-6323-01A-11R-1723-07	50	male	Alive	Tis	N0	MX	Stage IA	No	No	Training set
TCGA-AA-3977-01A-01R-1022-07	65	male	Alive	T2	N0	NA	NA	No	No	Training set
TCGA-AA-3842-01A-01R-1022-07	51	male	Alive	T2	N1	M0	Stage IIIA	Yes	No	Training set
TCGA-AA-A01C-01A-01R-A00A-07	75	male	Alive	T2	N1	M0	Stage IIIA	No	No	Training set
TCGA-AA-3971-01A-01R-1022-07	58	male	Alive	T3	N1	M0	Stage III	No	No	Training set
TCGA-AA-3519-01A-02R-0821-07	63	male	Alive	T3	N1	M0	Stage III	No	No	Training set
TCGA-AA-3666-01A-02R-0905-07	68	male	Dead	T3	N1	M0	Stage III	No	No	Training set
TCGA-EI-6917-01A-11R-1928-07	33	male	Alive	T3	N1	M0	Stage IIIA	No	No	Training set
TCGA-EI-6881-01A-11R-A32Z-07	60	male	Alive	T3	N1	M0	Stage IIIA	No	No	Training set
TCGA-D5-5539-01A-01R-1653-07	60	male	Alive	T3	N1	M0	Stage IIIA	Yes	No	Training set
TCGA-EI-6884-01A-11R-1928-07	71	male	Alive	T3	N1	M0	Stage IIIA	No	No	Training set
TCGA-AA-A00U-01A-01R-A002-07	50	male	Alive	T3	N1	M0	Stage IIIB	No	No	Training set
TCGA-EI-6511-01A-11R-1736-07	52	male	Alive	T3	N1	M0	Stage IIIB	No	No	Training set
TCGA-EI-6513-01A-21R-1736-07	59	male	Alive	T3	N1	M0	Stage IIIB	No	No	Training set
TCGA-A6-A5ZU-01A-11R-A28H-07	59	male	Alive	T3	N1	M0	Stage IIIB	No	No	Training set
TCGA-CA-6715-01A-21R-1839-07	63	male	Alive	T3	N1	M0	Stage IIIB	No	No	Training set
TCGA-A6-5657-01A-01R-A32Z-07	65	male	Alive	T3	N1	M0	Stage IIIB	No	No	Training set
TCGA-AG-A032-01A-01R-A00A-07	68	male	Alive	T3	N1	M0	Stage IIIB	Yes	No	Training set
TCGA-G4-6310-01A-11R-1723-07	69	male	Alive	T3	N1	M0	Stage IIIB	No	No	Training set
TCGA-AA-3994-01A-01R-1113-07	69	male	Alive	T3	N1	M0	Stage IIIB	No	No	Training set
TCGA-AG-3728-01A-01R-0905-07	73	male	Alive	T3	N1	M0	Stage IIIB	No	No	Training set
TCGA-DM-A28F-01A-11R-A32Y-07	73	male	Dead	T3	N1	M0	Stage IIIB	No	No	Training set
TCGA-DM-A1HB-01A-21R-A180-07	75	male	Alive	T3	N1	M0	Stage IIIB	No	No	Training set
TCGA-AZ-4615-01A-01R-1410-07	84	male	Alive	T3	N1	M0	Stage IIIB	Yes	No	Training set
TCGA-AZ-6605-01A-11R-1839-07	77	male	Dead	T4	N1	M0	Stage IIIB	No	No	Training set
TCGA-A6-A567-01A-31R-A28H-07	56	male	Dead	T3	N1	M1	Stage IV	Yes	No	Training set
TCGA-AG-3731-01A-11R-1736-07	65	male	Alive	T3	N1	M1	Stage IV	No	No	Training set
TCGA-AG-3582-01A-01R-0821-07	75	male	Dead	T3	N1	M1	Stage IV	No	No	Training set
TCGA-G4-6294-01A-11R-1774-07	75	male	Dead	T3	N1	M1	Stage IV	Yes	No	Training set
TCGA-AA-3688-01A-01R-0905-07	80	male	Alive	T3	N1	M1	Stage IV	No	No	Training set
TCGA-AA-3973-01A-01R-1022-07	69	male	Alive	T4	N1	M1	Stage IV	No	No	Training set
TCGA-A6-2682-01A-01R-1410-07	70	male	Dead	T4b	N1	M1	Stage IV	Yes	No	Training set
TCGA-G4-6320-01A-11R-1723-07	73	male	Alive	T3	N1	MX	Stage III	No	No	Training set
TCGA-G4-6311-01A-11R-1723-07	80	male	Alive	T3	N1	MX	Stage III	No	No	Training set
TCGA-CI-6621-01A-11R-1830-07	63	male	Alive	T3	N1	MX	Stage IIIB	No	No	Training set
TCGA-CK-5914-01A-11R-1653-07	81	male	Alive	T3	N1	MX	Stage IIIB	No	No	Training set
TCGA-BM-6198-01A-11R-1736-07	73	male	Alive	T3	N1	NA	Stage IIIB	No	No	Training set
TCGA-CM-5348-01A-21R-1723-07	72	male	Alive	T3	N1a	M0	Stage IIIB	No	No	Training set
TCGA-CM-5862-01A-01R-1653-07	80	male	Dead	T3	N1a	M1a	Stage IVA	Yes	No	Training set
TCGA-D5-6537-01A-11R-1723-07	64	male	Dead	T3	N1a	MX	Stage IIIB	Yes	No	Training set
TCGA-A6-6649-01A-11R-1774-07	66	male	Alive	T3	N1b	M0	Stage IIIB	No	No	Training set
TCGA-AD-6888-01A-11R-1928-07	73	male	Dead	T3	N1b	M0	Stage IIIB	Yes	No	Training set
TCGA-CM-4747-01A-01R-1410-07	47	male	Alive	T4a	N1b	M1a	Stage IVA	No	No	Training set
TCGA-A6-6137-01A-11R-1774-07	55	male	Alive	T3	N1c	M0	Stage IIIB	No	No	Training set
TCGA-CI-6619-01B-11R-1830-07	41	male	Alive	T3	N1c	M1	Stage IV	No	No	Training set
TCGA-AA-A01R-01A-21R-A083-07	47	male	Alive	T3	N2	M0	Stage III	Yes	No	Training set
TCGA-DM-A28H-01A-11R-A16W-07	50	male	Alive	T3	N2	M0	Stage IIIC	Yes	No	Training set
TCGA-AA-A00F-01A-01R-A002-07	66	male	Alive	T3	N2	M0	Stage IIIC	No	No	Training set
TCGA-DM-A288-01A-11R-A16W-07	68	male	Dead	T3	N2	M0	Stage IIIC	Yes	No	Training set
TCGA-G4-6299-01A-11R-1774-07	69	male	Alive	T3	N2	M0	Stage IIIC	No	No	Training set
TCGA-AA-3542-01A-02R-1873-07	69	male	Alive	T3	N2	M0	Stage IIIC	No	No	Training set
TCGA-AA-3562-01A-02R-0821-07	82	male	Alive	T3	N2	M0	Stage IIIC	No	No	Training set
TCGA-AA-3552-01A-01R-0821-07	85	male	Dead	T3	N2	M0	Stage IIIC	Yes	No	Training set
TCGA-AG-A016-01A-01R-A002-07	55	male	Alive	T3	N2	M1	Stage IV	No	No	Training set
TCGA-AA-3679-01A-02R-0905-07	59	male	Alive	T3	N2	M1	Stage IV	No	No	Training set
TCGA-AA-3930-01A-01R-1022-07	66	male	Dead	T3	N2	M1	Stage IV	No	No	Training set
TCGA-A6-2674-01A-02R-0821-07	71	male	Alive	T3	N2	M1	Stage IV	Yes	No	Training set
TCGA-AA-3867-01A-01R-1022-07	74	male	Alive	T3	N2	M1	Stage IV	Yes	No	Training set
TCGA-AA-3989-01A-01R-1022-07	84	male	Dead	T3	N2	M1	Stage IV	No	No	Training set
TCGA-A6-2671-01A-01R-1410-07	85	male	Dead	T3	N2	M1	Stage IV	Yes	No	Training set
TCGA-A6-5662-01A-01R-1653-07	46	male	Alive	T3	N2	M1	Stage IVA	Yes	No	Training set
TCGA-AA-A02K-01A-03R-A32Y-07	50	male	Dead	T4	N2	M1	Stage IV	Yes	No	Training set
TCGA-AZ-6607-01A-11R-1839-07	69	male	Dead	T4	N2	M1	Stage IV	No	No	Training set
TCGA-AA-3869-01A-01R-1022-07	76	male	Dead	T4	N2	M1	Stage IV	No	No	Training set
TCGA-AZ-6606-01A-11R-1839-07	81	male	Dead	T4	N2	M1	Stage IV	No	No	Training set
TCGA-AG-4007-01A-01R-1119-07	87	male	Alive	T4	N2	M1	Stage IV	No	No	Training set
TCGA-D5-5537-01A-21R-1928-07	83	male	Dead	T3	N2	MX	NA	Yes	No	Training set
TCGA-AF-3911-01A-01R-1736-07	48	male	Alive	T3	N2	MX	Stage IIIC	Yes	No	Training set
TCGA-AA-3955-01A-02R-1022-07	38	male	Alive	T2	N2a	M0	Stage IIIB	No	No	Training set
TCGA-AY-A8YK-01A-11R-A41B-07	44	male	Alive	T3	N2a	M1	Stage IVA	No	No	Training set
TCGA-NH-A6GA-01A-11R-A37K-07	58	male	Dead	T4a	N2a	MX	Stage IIIC	Yes	No	Training set
TCGA-A6-5664-01A-21R-1839-07	80	male	Alive	T4a	N2a	MX	Stage IIIC	Yes	No	Training set
TCGA-EI-6509-01A-11R-1736-07	53	male	Alive	T3	N2b	M0	Stage IIIC	Yes	No	Training set
TCGA-A6-5660-01A-01R-1653-07	73	male	Alive	T3	N2b	M0	Stage IIIC	No	No	Training set
TCGA-NH-A8F8-01A-72R-A41B-07	79	male	Dead	T4a	N2b	M1	Stage IV	No	No	Training set
TCGA-CM-6675-01A-11R-1839-07	35	male	Alive	T3	N2b	M1b	Stage IVB	Yes	No	Training set
TCGA-F4-6704-01A-11R-1839-07	60	male	Alive	T3	N2b	MX	Stage IIIC	No	No	Training set
TCGA-AD-6899-01A-11R-1928-07	84	male	Dead	T4a	N2b	MX	Stage IIIC	No	No	Training set
TCGA-AF-4110-01A-02R-1736-07	77	male	Alive	T4a	N2b	MX	Stage IVA	No	No	Training set
TCGA-AD-6964-01A-11R-1928-07	58	male	Dead	T4a	N2b	NA	NA	Yes	No	Training set
TCGA-AG-3892-01A-01R-1119-07	57	female	Alive	T1	N0	M0	Stage I	No	No	Test set
TCGA-AG-A015-01A-01R-A002-07	64	female	Alive	T1	N0	M0	Stage I	Yes	No	Test set
TCGA-CM-6161-01A-11R-1653-07	36	female	Alive	T2	N0	M0	Stage I	No	No	Test set
TCGA-CI-6624-01C-11R-1830-07	53	female	Alive	T2	N0	M0	Stage I	No	No	Test set
TCGA-AA-3538-01A-01R-0821-07	54	female	Alive	T2	N0	M0	Stage I	No	No	Test set
TCGA-F4-6806-01A-11R-1839-07	59	female	Alive	T2	N0	M0	Stage I	Yes	No	Test set
TCGA-3L-AA1B-01A-11R-A37K-07	61	female	Alive	T2	N0	M0	Stage I	No	No	Test set
TCGA-AG-3726-01A-02R-0905-07	63	female	Alive	T2	N0	M0	Stage I	No	No	Test set
TCGA-AG-3882-01A-01R-0905-07	66	female	Alive	T2	N0	M0	Stage I	No	No	Test set
TCGA-AD-6548-01A-11R-1839-07	81	female	Alive	T2	N0	M0	Stage I	No	No	Test set
TCGA-AA-3514-01A-02R-0821-07	81	female	Alive	T2	N0	M0	Stage I	No	No	Test set
TCGA-AG-3896-01A-01R-1119-07	85	female	Alive	T2	N0	M0	Stage I	No	No	Test set
TCGA-AA-3980-01A-02R-1022-07	89	female	Alive	T2	N0	M0	Stage I	No	No	Test set
TCGA-AG-A01N-01A-01R-A00A-07	68	female	Alive	T2	N0	M1	Stage IV	No	No	Test set
TCGA-EI-6510-01A-11R-1736-07	77	female	Alive	T2	N0	MX	NA	No	No	Test set
TCGA-CK-6751-01A-11R-1839-07	88	female	Alive	T2	N0	MX	Stage I	No	No	Test set
TCGA-AZ-6603-01A-11R-1839-07	77	female	Dead	T2	N1	MX	NA	No	No	Test set
TCGA-AG-3890-01A-01R-1119-07	62	male	Alive	T2	N0	M0	Stage I	No	No	Test set
TCGA-AG-3587-01A-01R-0821-07	65	male	Alive	T2	N0	M0	Stage I	Yes	No	Test set
TCGA-AA-3858-01A-01R-0905-07	67	male	Alive	T2	N0	M0	Stage I	No	No	Test set
TCGA-AG-3883-01A-02R-0905-07	69	male	Alive	T2	N0	M0	Stage I	No	No	Test set
TCGA-AA-3549-01A-02R-0821-07	69	male	Alive	T2	N0	M0	Stage I	No	No	Test set
TCGA-CM-4744-01A-01R-A32Z-07	69	male	Alive	T2	N0	M0	Stage I	No	No	Test set
TCGA-DC-6158-01A-11R-1660-07	70	male	Dead	T2	N0	M0	Stage I	No	No	Test set
TCGA-AA-3502-01A-01R-1410-07	73	male	Alive	T2	N0	M0	Stage I	No	No	Test set
TCGA-A6-5656-01A-21R-1839-07	74	male	Alive	T2	N0	M0	Stage I	No	No	Test set
TCGA-G4-6628-01A-11R-1839-07	78	male	Alive	T2	N0	M0	Stage I	No	No	Test set
TCGA-AA-3975-01A-01R-1022-07	80	male	Alive	T2	N0	M0	Stage I	No	No	Test set
TCGA-A6-6653-01A-11R-1774-07	82	male	Alive	T2	N0	M0	Stage I	No	No	Test set
TCGA-AA-3543-01A-01R-0826-07	84	male	Alive	T2	N0	M0	Stage I	No	Yes	Test set
TCGA-AG-A014-01A-02R-A002-07	86	male	Alive	T2	N0	M0	Stage I	No	No	Test set
TCGA-AD-5900-01A-11R-1653-07	67	male	Alive	T2	N0	MX	Stage I	No	No	Test set
TCGA-AZ-6599-01A-11R-1774-07	72	male	Dead	T2	N0	MX	Stage I	No	No	Test set
TCGA-AG-A02G-01A-01R-A00A-07	66	male	Dead	T2	N1	M1	Stage IV	Yes	No	Test set
TCGA-AG-3574-01A-01R-0821-07	89	female	Dead	T3	N0	M0	Stage II	No	No	Test set
TCGA-CM-6164-01A-11R-1653-07	46	female	Alive	T3	N0	M0	Stage IIA	No	No	Test set
TCGA-A6-2685-01A-01R-1410-07	48	female	Alive	T3	N0	M0	Stage IIA	Yes	No	Test set
TCGA-CA-5256-01A-01R-1410-07	54	female	Alive	T3	N0	M0	Stage IIA	No	No	Test set
TCGA-AY-A69D-01A-11R-A37K-07	55	female	Alive	T3	N0	M0	Stage IIA	No	No	Test set
TCGA-DY-A1DE-01A-11R-A155-07	56	female	Alive	T3	N0	M0	Stage IIA	Yes	No	Test set
TCGA-F4-6805-01A-11R-1839-07	58	female	Alive	T3	N0	M0	Stage IIA	No	No	Test set
TCGA-AG-A01J-01A-01R-A00A-07	59	female	Alive	T3	N0	M0	Stage IIA	No	No	Test set
TCGA-EI-6514-01A-11R-1736-07	59	female	Alive	T3	N0	M0	Stage IIA	No	No	Test set
TCGA-D5-6534-01A-21R-1928-07	62	female	Alive	T3	N0	M0	Stage IIA	No	No	Test set
TCGA-AA-3554-01A-01R-0826-07	62	female	Alive	T3	N0	M0	Stage IIA	No	Yes	Test set
TCGA-AA-3833-01A-01R-0905-07	63	female	Alive	T3	N0	M0	Stage IIA	No	No	Test set
TCGA-DM-A1D9-01A-11R-A155-07	67	female	Alive	T3	N0	M0	Stage IIA	No	No	Test set
TCGA-A6-6650-01B-02R-A277-07	69	female	Alive	T3	N0	M0	Stage IIA	No	No	Test set
TCGA-F4-6855-01A-11R-1928-07	70	female	Alive	T3	N0	M0	Stage IIA	No	No	Test set
TCGA-G4-6586-01A-11R-1774-07	73	female	Alive	T3	N0	M0	Stage IIA	No	No	Test set
TCGA-CM-6677-01A-11R-1839-07	75	female	Alive	T3	N0	M0	Stage IIA	No	No	Test set
TCGA-G4-6625-01A-21R-1774-07	77	female	Alive	T3	N0	M0	Stage IIA	Yes	No	Test set
TCGA-D5-6920-01A-11R-1928-07	77	female	Alive	T3	N0	M0	Stage IIA	No	No	Test set
TCGA-EI-6506-01A-11R-1736-07	78	female	Alive	T3	N0	M0	Stage IIA	No	No	Test set
TCGA-AA-3534-01A-01R-0821-07	78	female	Alive	T3	N0	M0	Stage IIA	No	No	Test set
TCGA-AA-3950-01A-02R-1022-07	79	female	Alive	T3	N0	M0	Stage IIA	No	No	Test set
TCGA-AA-3812-01A-01R-0905-07	82	female	Alive	T3	N0	M0	Stage IIA	Yes	No	Test set
TCGA-A6-5665-01B-03R-2302-07	84	female	Alive	T3	N0	M0	Stage IIA	Yes	No	Test set
TCGA-4T-AA8H-01A-11R-A41B-07	42	female	Alive	T3	N0	MX	Stage IIA	No	No	Test set
TCGA-CK-5913-01A-11R-1653-07	58	female	Alive	T3	N0	MX	Stage IIA	No	No	Test set
TCGA-G4-6293-01A-11R-1723-07	49	female	Alive	T3	N1	M0	Stage III	No	No	Test set
TCGA-AA-3681-01A-01R-0905-07	77	female	Alive	T3	N1	M0	Stage III	No	No	Test set
TCGA-AA-A01P-01A-21R-A083-07	80	female	Dead	T3	N1	M0	Stage III	Yes	No	Test set
TCGA-AZ-4308-01A-01R-1410-07	47	female	Alive	T3	N1	M0	Stage IIIB	No	No	Test set
TCGA-AG-3612-01A-01R-0826-07	55	female	Alive	T3	N1	M0	Stage IIIB	No	No	Test set
TCGA-A6-6654-01A-21R-1839-07	65	female	Alive	T3	N1	M0	Stage IIIB	No	No	Test set
TCGA-CK-4950-01A-01R-1723-07	68	female	Alive	T3	N1	M0	Stage IIIB	No	No	Test set
TCGA-D5-6929-01A-31R-1928-07	49	female	Alive	T3	N1	M1	Stage IV	No	No	Test set
TCGA-AA-A02F-01A-01R-A089-07	68	female	Alive	T3	N1	M1	Stage IV	No	No	Test set
TCGA-CI-6620-01A-11R-1830-07	41	female	Alive	T3	N1	M1	Stage IVA	Yes	Yes	Test set
TCGA-CM-6162-01A-11R-1653-07	48	female	Alive	T3	N1a	M0	Stage IIIB	No	No	Test set
TCGA-A6-5667-01A-21R-1723-07	40	female	Alive	T3	N1a	MX	Stage IIIB	No	No	Test set
TCGA-CM-5344-01A-21R-1723-07	39	female	Alive	T3	N1b	M0	Stage IIIB	No	No	Test set
TCGA-A6-4107-01A-02R-1410-07	57	female	Alive	T3	N1b	M0	Stage IIIB	No	No	Test set
TCGA-D5-6538-01A-11R-1723-07	79	female	Alive	T3	N2	M0	Stage IIIB	No	No	Test set
TCGA-A6-3807-01A-01R-1022-07	53	female	Alive	T3	N2	M0	Stage IIIC	No	No	Test set
TCGA-A6-2677-01B-02R-A277-07	68	female	Dead	T3	N2	M0	Stage IIIC	No	No	Test set
TCGA-AA-3560-01A-01R-0821-07	72	female	Alive	T3	N2	M0	Stage IIIC	No	No	Test set
TCGA-AA-A00O-01A-02R-A089-07	83	female	Alive	T3	N2	M0	Stage IIIC	No	No	Test set
TCGA-AG-4021-01A-01R-1736-07	84	female	Dead	T3	N2	M1	Stage IV	Yes	No	Test set
TCGA-G4-6317-02A-11R-2066-07	51	female	Alive	T3	N2	MX	Stage IIIC	Yes	No	Test set
TCGA-F5-6864-01A-11R-1928-07	74	female	Alive	T3	N2a	M0	Stage IIIB	No	No	Test set
TCGA-CM-6680-01A-11R-1839-07	78	female	Alive	T3	N2a	M0	Stage IIIB	No	No	Test set
TCGA-F4-6807-01A-11R-1839-07	51	female	Alive	T3	N2b	M0	Stage IIIC	No	No	Test set
TCGA-AA-A024-01A-02R-A00A-07	81	male	Dead	T3	N0	M0	Stage II	No	No	Test set
TCGA-AA-3524-01A-02R-0821-07	85	male	Alive	T3	N0	M0	Stage II	No	No	Test set
TCGA-D5-6927-01A-21R-1928-07	34	male	Alive	T3	N0	M0	Stage IIA	No	No	Test set
TCGA-CM-5860-01A-01R-1653-07	44	male	Alive	T3	N0	M0	Stage IIA	No	No	Test set
TCGA-CA-5255-01A-11R-1839-07	45	male	Alive	T3	N0	M0	Stage IIA	No	No	Test set
TCGA-CA-6718-01A-11R-1839-07	46	male	Dead	T3	N0	M0	Stage IIA	Yes	No	Test set
TCGA-D5-6541-01A-11R-1723-07	49	male	Alive	T3	N0	M0	Stage IIA	No	No	Test set
TCGA-F4-6463-01A-11R-1723-07	51	male	Alive	T3	N0	M0	Stage IIA	No	No	Test set
TCGA-F5-6814-01A-31R-1928-07	57	male	Alive	T3	N0	M0	Stage IIA	No	No	Test set
TCGA-CM-6679-01A-11R-1839-07	58	male	Alive	T3	N0	M0	Stage IIA	No	No	Test set
TCGA-D5-6532-01A-11R-1723-07	61	male	Alive	T3	N0	M0	Stage IIA	No	No	Test set
TCGA-A6-6140-01A-11R-1774-07	62	male	Alive	T3	N0	M0	Stage IIA	No	No	Test set
TCGA-AG-4008-01A-01R-1119-07	63	male	Alive	T3	N0	M0	Stage IIA	No	No	Test set
TCGA-DM-A28M-01A-12R-A16W-07	63	male	Alive	T3	N0	M0	Stage IIA	No	No	Test set
TCGA-F4-6703-01A-11R-1839-07	64	male	Alive	T3	N0	M0	Stage IIA	No	No	Test set
TCGA-AA-3831-01A-01R-0905-07	66	male	Alive	T3	N0	M0	Stage IIA	No	No	Test set
TCGA-AA-3837-01A-01R-0905-07	67	male	Alive	T3	N0	M0	Stage IIA	No	No	Test set
TCGA-D5-6924-01A-11R-1928-07	68	male	Alive	T3	N0	M0	Stage IIA	No	No	Test set
TCGA-D5-6531-01A-11R-1723-07	75	male	Alive	T3	N0	M0	Stage IIA	No	No	Test set
TCGA-5M-AATE-01A-11R-A41B-07	76	male	Alive	T3	N0	M0	Stage IIA	Yes	No	Test set
TCGA-CA-6719-01A-11R-1839-07	77	male	Alive	T3	N0	M0	Stage IIA	Yes	No	Test set
TCGA-DM-A1D4-01A-21R-A155-07	80	male	Dead	T3	N0	M0	Stage IIA	Yes	No	Test set
TCGA-EI-6883-01A-31R-1928-07	63	male	Alive	T3	N0	M0	Stage IIC	No	No	Test set
TCGA-AA-3713-01A-21R-1723-07	68	male	Alive	T3	N0	M1	Stage IV	No	No	Test set
TCGA-5M-AAT4-01A-11R-A41B-07	74	male	Dead	T3	N0	M1b	Stage IV	No	No	Test set
TCGA-A6-6780-01A-11R-1839-07	74	male	Alive	T3	N0	MX	Stage IIA	No	No	Test set
TCGA-AY-6197-01A-11R-1723-07	60	male	Alive	T3	N0	NA	Stage IIA	No	No	Test set
TCGA-D5-6922-01A-11R-1928-07	76	male	Alive	T3	N1	M0	Stage IIIA	No	No	Test set
TCGA-A6-A56B-01A-31R-A28H-07	57	male	Dead	T3	N1	M0	Stage IIIB	Yes	No	Test set
TCGA-AA-A01F-01A-01R-A002-07	72	male	Alive	T3	N1	M0	Stage IIIB	No	No	Test set
TCGA-AA-3982-01A-02R-1022-07	75	male	Alive	T3	N1	M0	Stage IIIB	No	No	Test set
TCGA-G4-6315-01A-11R-1723-07	66	male	Alive	T3	N1	M1	Stage IV	No	No	Test set
TCGA-AA-3972-01A-01R-1022-07	72	male	Alive	T3	N1	M1	Stage IV	Yes	No	Test set
TCGA-DY-A1DG-01A-11R-A32Y-07	75	male	Dead	T3	N1	M1	Stage IVA	Yes	No	Test set
TCGA-G4-6322-01A-11R-1723-07	65	male	Alive	T3	N1	MX	Stage IIIB	Yes	No	Test set
TCGA-D5-5541-01A-01R-1653-07	63	male	Alive	T3	N1a	M0	Stage IIIB	No	No	Test set
TCGA-AD-6895-01A-11R-1928-07	84	male	Alive	T3	N1a	M0	Stage IIIB	No	No	Test set
TCGA-CM-4751-01A-02R-1839-07	62	male	Alive	T3	N1b	M0	Stage IIIB	No	No	Test set
TCGA-G5-6233-01A-11R-1736-07	74	male	Dead	T3	N2	M0	NA	Yes	No	Test set
TCGA-AG-A036-01A-12R-A083-07	71	male	Alive	T3	N2	M0	Stage III	No	No	Test set
TCGA-AA-3952-01A-01R-1022-07	68	male	Dead	T3	N2	M0	Stage IIIC	No	No	Test set
TCGA-DM-A28A-01A-21R-A32Y-07	78	male	Dead	T3	N2	M0	Stage IIIC	No	No	Test set
TCGA-DM-A1HA-01A-11R-A155-07	82	male	Alive	T3	N2	M0	Stage IIIC	No	No	Test set
TCGA-EI-7002-01A-11R-1928-07	58	male	Alive	T3	N2	M1	Stage IV	No	No	Test set
TCGA-AG-3584-01A-01R-0821-07	60	male	Dead	T3	N2	M1	Stage IV	No	No	Test set
TCGA-AG-4005-01A-01R-1119-07	64	male	Alive	T3	N2	M1	Stage IV	No	No	Test set
TCGA-NH-A50V-01A-11R-A28H-07	69	male	Alive	T3	N2a	M0	Stage IIIB	No	No	Test set
TCGA-RU-A8FL-01A-11R-A37K-07	51	male	Alive	T3	N2a	MX	Stage IIIB	Yes	No	Test set
TCGA-AH-6549-01A-11R-1830-07	66	male	Alive	T3	NX	MX	NA	No	No	Test set
TCGA-A6-3809-01A-01R-1022-07	71	female	Alive	T4	N0	M0	Stage IIB	No	No	Test set
TCGA-A6-2683-01A-01R-0821-07	57	female	Dead	T4	N0	M1	Stage IV	Yes	No	Test set
TCGA-AA-A00Q-01A-01R-A002-07	66	female	Alive	T4	N1	M0	Stage IIIB	No	No	Test set
TCGA-AA-3941-01A-01R-1022-07	84	female	Alive	T4	N1b	M1a	Stage IVA	No	No	Test set
TCGA-AA-A00N-01A-02R-A00A-07	75	male	Dead	T4	N0	M0	Stage IIB	No	No	Test set
TCGA-AA-A00J-01A-02R-A002-07	80	male	Alive	T4	N1	M0	Stage IIIB	No	No	Test set
TCGA-AZ-6600-01A-11R-1774-07	64	male	Dead	T4	N1	M1	Stage IV	No	No	Test set
TCGA-AZ-4323-01A-21R-1839-07	37	male	Dead	T4	N2	M1	Stage IV	No	No	Test set
TCGA-F5-6863-01A-11R-1928-07	71	female	Dead	T4a	N1	M0	Stage IIIB	Yes	No	Test set
TCGA-CM-6678-01A-11R-1839-07	63	female	Alive	T4a	N1c	M1a	Stage IVA	Yes	No	Test set
TCGA-D5-6926-01A-11R-1928-07	65	male	Alive	T4a	N1	M0	Stage IIIB	No	No	Test set
TCGA-CM-4748-01A-01R-1410-07	53	male	Alive	T4a	N1a	M0	Stage IIIB	No	No	Test set
TCGA-4N-A93T-01A-11R-A37K-07	67	male	Alive	T4a	N1b	M0	Stage IIIB	No	No	Test set
TCGA-AD-6965-01A-11R-1928-07	62	male	Alive	T4a	N2b	M0	Stage IIIC	Yes	No	Test set
TCGA-F4-6461-01A-11R-1774-07	41	female	Dead	T4b	N2	M0	Stage IIIC	Yes	No	Test set
TCGA-A6-5666-01A-01R-1653-07	78	male	Alive	T4b	N0	M0	Stage IIC	Yes	No	Test set
TCGA-A6-6781-01A-22R-A278-07	43	male	Alive	T4b	N1b	MX	Stage IIIC	No	No	Test set
TCGA-D5-6931-01A-11R-1928-07	77	male	Alive	T4b	N2	M0	Stage IIIC	No	No	Test set
